# Supplementary material for: Mating-Type Analysis in Diaporthe Isolates from Soybean in Central Europe
Source: J Fungi (Basel). 2025 Mar 25;11(4):251. doi: 10.3390/jof11040251 (PMC12028000; doi:10.3390/jof11040251)
Supplement: Supplementary file 1 [file jof-11-00251-s001.zip]

Archive with 3 entries (3 files):
- Figure S1.PNG
- Figure S2.png
- Supplementary Table S1.xlsx
