# Supplementary material for: Mating-Type Analysis in Diaporthe Isolates from Soybean in Central Europe
Source: J Fungi (Basel). 2025 Mar 25;11(4):251. doi: 10.3390/jof11040251 (PMC12028000; doi:10.3390/jof11040251)
Supplement: Supplementary file 1 [file jof-11-00251-s001.zip › Supplementary Table S1.xlsx]

## Sheet: Table S1
Primer name	Sequence	Position
DCMF1:	CGGCGGCGTGCTCCTTGAC	-18-1
DCMF503:	GAGACAGGTATTTGAGCAC	485-503
DCMR521:	GTGCTCAAATACCTGTCTC	503-485
DCMF1002:	CCGTGGCTGCTTAGACTTC	984-1002
DCMR1020:	GAAGTCTAAGCAGCCACGG	1002-984
DCMF1513:	AGGCGCTTCTTGAACCAG	1495-1512
DCMR1530:	CTGGTTCAAGAAGCGCCT	1512-1495
DCMF2003:	CAACCCTTCCCGCCAGTGC	1985-2003
DCMR2021:	GCACTGGCGGGAAGGGTTG	2003-1985
DCMF2500:	GTTGCGCCGCTGTGTGAG	2482-2499
DCMR2517:	CTCACACAGCGGCGCAAC	2499-2517
DCMR2762:	GTATGTGCAATGTGAGGCTC	2744-2725
DCMR2799:	TAAAAAGAAAAGGCTTCGGC	2781-2762
DCMR2827:	CCCCAGGTAGTAGCAAATTG	2809-2790
DCMF3001:	GTAAAGGAAATAAACTGCGTG	2983-3003
DCMR3021:	CACGCAGTTTATTTCCTTTAC	3003-2983
DCMF3502:	GCAGCAGGGAGGATAGCAAG	3484-3503
DCMR3521:	CTTGCTATCCTCCCTGCTGC	3503-3484
DCMF4003:	GCCAGCCCATAGACTTAG	3983-4000
DCMR4020:	CTAAGTCTATGGGCTGGC	4000-3983
DCMF4503:	CGCGTGATGCTAAACCTG	4482-4499
DCMR4519:	CAGGTTTAGCATCACGCG	4499-4482
DCMF5006:	GTAAATAGCCACGAGAGCC	4986-5004
DCMR5024:	GGCTCTCGTGGCTATTTAC	5004-4986
DCMF5504:	CAGGGGACAATACTAAAGC	5484-5502
DCMR5522:	GCTTTAGTATTGTCCCCTG	5502-5484
DCMF6002:	GTAGCAACTGCGGCGAGAC	5982-6000
DCMR6020:	GTCTCGCCGCAGTTGCTAC	6000-5982
DCMF6503:	CTCAGTTATCTTGGCTCTTAC	6483-6503
DCMR6523:	GTAAGAGCCAAGATAACTGAG	6503-6483
DCMF6701:	TGTCCAAATAAGCCACGTTC	6681-6700
DCMF6915:	AGAAGAAGGCTGTGAGTGAG	6895-6914
DCMF6999:	GCTGCGACGCTTGACCTC	6979-6996
DCMR7016:	GAGGTCAAGCGTCGCAGC	6996-6979
DCMF7503:	GCTTGTGCCGTTGGGGAGAG	7483-7502
DCMR7522:	CTCTCCCCAACGGCACAAGC	7502-7483
DCMR7719:	CAACGTCAACTGCCAGCAG	7699-7681
DCMR7729:	CAACTGCCAGCAACGTCAAC	7709-7690
DCMF8004:	CAGAATATTTCCCAGTAACC	7984-8003
DCMR8023:	GGTTACTGGGAAATATTCTG	8003-7984
DCMF8257:	CATAAATCGAGACGCACAAAC	8237-8257
DCMF8506:	CCACGCGTCCTGAGGATC	8486-8503
DCMR8523:	GATCCTCAGGACGCGTGG	8503-8486
DCMF9006:	CCTGTCCTGGAGCGAAAC	8986-9003
DCMR9023:	GTTTCGCTCCAGGACAGG	9003-8986
DCMF9512:	CGTATGGGTCCAGCCGGG	9492-9509
DCMR9529:	CCCGGCTGGACCCATACG	9509-9492
DCMF10003:	CATTTTCCCCCCACCTATTC	9983-10002
DCMR10022:	GAATAGGTGGGGGGAAAATG	10002-9983
DCMF10240:	CGCTACCAAGTTCTTCCTGC	10220-10239
DCMF10262:	CTACCCTACAGCAGCAAGC	10242-10260
DCMF10502:	GAGCCTGCTTGCGTCTTTTTC	10482-10502
DCMR10522:	GAAAAAGACGCAAGCAGGCTC	10502-10482
DCMF11003:	GCCGCGCAGAAGAAAGAGG	10983-11001
DCMR11021:	CCTCTTTCTTCTGCGCGGC	11001-10983
DCMR11200:	GCTCATGTGCCGCCCAATC	11120-11102
DCMR11220:	TGGCCCTGTGCTTCATGC	11140-11123
DCMF11505:	CTTAGGTGAGCGAGCGTGC	11426-11444
DCMR11523:	GCACGCTCGCTCACCTAAG	11444-11426
DcM111F759	CGGATATAATTGACCACTGGG	11781-11801
DcM111F864	CCTTCCTACTTCTAGATCTTTTC	11886-11908
DcM111F1	CTCCCAACACACTCGCAGCAC	12001-12021
DcM111R4	GTGCTGCGAGTGTGTTGGGAG	12021-12001
DcM111F1326	CGAGATGTGGGCGAAGGAG	12348-12366
DcM111R1344	CTCCTTCGCCCACATCTCG	12366-12348
DcM111F2	GACAACATGGGAACGATCAC	12532-12551
DcM111R3	AGCCGTGATCGTTCCCATG	12555-12537
DcM111F1706	CTGGCAAACTCGAGACAACC	12728-12747
DcM111R1725	GGTTGTCTCGAGTTTGCCAG	12747-12728
DcM111F3	CAACTTCAGTGGACAAATCTC	13020-13040
DcM111R2	AGTCTGGTGCGCCTGTTGC	13059-13041
DcM111R2219	GCTCTCAAATAACGTACCAATC	13241-13220
DcM111R1	CACTCAGTTCAGGGCTCTCC	13528-13509
